# Supplementary material for: The Characteristics of Peripapillary Retinal Perfusion by Optical Coherence Tomography Angiography in Tessellated Fundus Eyes
Source: PLoS One. 2016 Jul 27;11(7):e0159911. doi: 10.1371/journal.pone.0159911 (PMC4963114; doi:10.1371/journal.pone.0159911)
Supplement: S1 Data — (XLSX) [file pone.0159911.s001.xlsx]

## Sheet: Sheet1
编号	性别（男-1，女=2）	age	RP	SBP	DBP	BP amplitude	MAP	eye	分级-od	0PP	VA	D	MSE	IOP	AL	RNFL	GCC	C/D	Rim area	M-s-flow	M-s-denstiy	M-w-flow	M-w-denstiy	D-s-flow	D-s-density	D-r-flow	D-r-density
76	1	18	92	113	78	35	92.7	1	1	51.4	1	-5.75	-6.25	10.4	26.87	88	97.99	0.11	1.5	0.03	35	0.059	67	0.076	79	0.052	61
83	1	19	81	123	60	63	86.46	1	1	46.14	1.2	-0.75	-1.5	11.5	23.84	104	107.72	0.49	1.52	0.036	42	0.065	71	0.101	89	0.074	73
78	1	16	99	121	76	45	94.9	1	1	51.6667	1	-3.75	-4.25	11.6	25.31	115	101.56	0.03	1.54	0.026	32	0.044	55	0.102	90	0.072	74
1	1	17	90	129	79	50	100	1	0	54.6667	1	-7.5	-9	12	25.26	100	86.4	0.07	1.95	0.022	28	0.067	74	0.086	86	0.054	62
12	1	17	70	121	75	46	94.32	1	1	50.88	0.8	-5.5	-5.75	12	26.4	92	95.19	0.18	1.59	0.023	29	0.062	70	0.084	85	0.046	55
25	1	17	70	100	68	32	81.44	2	0	42.2933	1	-6	-6.25	12	26.36	103	99.55	0.2	1.46	0.026	32	0.055	64	0.09	87	0.061	67
37	2	17	67	92	60	32	73.44	1	1	36.96	1	-6.25	-6.25	12	26.06	89	101.34	0.21	1.45	0.02	25	0.057	66	0.073	77	0.04	48
40	2	17	82	107	62	45	80.9	2	0	41.9333	1	-4.75	-5.75	12	24.82	96	91.11	0.51	1.08	0.018	22	0.055	63	0.08	83	0.045	55
75	1	17	62	120	66	54	88.68	1	1	47.12	1	-4.25	-4.25	12	25.23	97	96	0.24	1.49	0.025	31	0.061	69	0.087	85	0.054	62
68	1	18	77	122	63	59	87.78	2	1	46.12	1	-3.5	-3.75	12.4	25.3	102	92.98	0.32	1.21	0.03	36	0.063	71	0.086	84	0.05	57
3	1	18	109	100	68	32	81.44	1	1	41.2933	1.2	-5.25	-5.75	13	26.83	111	99.02	0.33	1.41	0.041	48	0.07	75	0.098	88	0.074	74
19	2	17	85	126	86	40	102.8	1	0	55.5333	1.2	-4.25	-4.75	13	25.39	95	93.4	0.14	1.5	0.032	38	0.074	75	0.097	90	0.06	68
30	1	16	73	102	54	48	74.16	2	0	36.44	1.2	-2.5	-3	13	25.82	68	78.5	0.68	0.68	0.02	23	0.057	63	0.084	80	0.048	51
49	1	16	79	123	61	62	87.04	1	0	45.0267	1.2	-3.75	-5.5	13	25.71	89	91.45	0.22	1.16	0.021	25	0.053	61	0.087	84	0.052	58
74	1	18	66	120	71	49	91.58	2	1	47.9533	1	-6	-6.5	13.1	26.18	87	85.48	0.5	0.92	0.016	20	0.046	57	0.082	80	0.049	56
64	1	17	70	121	73	48	93.16	1	0	48.9067	0.8	-8	-8.5	13.2	27.55	93	91.61	0.67	0.73	0.024	30	0.057	65	0.105	88	0.063	64
58	2	17	86	90	54	36	69.12	1	0	32.48	0.8	-3.5	-3.5	13.6	25.15	105	97.37	0.09	1.55	0.03	36	0.056	64	0.085	83	0.055	62
61	2	17	69	84	55	29	67.18	2	0	31.0867	0.8	-4	-4.75	13.7	24.83	99	96.94	0.19	1.66	0.026	32	0.063	71	0.108	91	0.071	73
65	1	16	77	94	58	36	73.12	1	1	34.9467	1.2	-4.75	-5.5	13.8	25.52	84	93.73	0.46	1.26	0.031	37	0.061	69	0.079	82	0.052	61
60	2	17	106	121	74	47	93.74	2	0	48.5933	1.2	-5.75	-7	13.9	24.61	113	101.79	0.16	1.9	0.032	38	0.064	70	0.101	92	0.063	67
6	1	17	112	101	64	37	79.54	2	1	39.0267	2	-4.25	-4.75	14	26.8	96	94.28	0.47	1.32	0.025	29	0.048	56	0.067	71	0.037	43
27	1	17	105	111	66	45	84.9	1	0	42.6	1.5	-3	-3.25	14	24.83	104	102.47	0.41	1.46	0.024	28	0.054	63	0.083	81	0.059	63
34	2	18	93	115	64	51	85.42	1	1	42.9467	1.5	-6	-6.5	14	25.99	98	90.86	0.12	2.07	0.033	40	0.069	75	0.097	88	0.07	72
38	2	18	97	108	76	32	89.44	2	1	45.6267	1.5	-5.25	-5.5	14	25.56	97	102.38	0.45	1.24	0.036	41	0.068	73	0.096	88	0.065	68
44	2	16	82	97	63	34	77.28	2	0	37.52	1.5	-4.25	-4.5	14	26.19	100	96.03	0.56	1.31	0.026	32	0.057	67	0.087	84	0.061	67
80	2	17	84	105	58	47	77.74	2	1	37.7267	1	-5.25	-6	14.1	26.3	85	87.27	0.09	1.45	0.026	30	0.058	66	0.085	86	0.051	60
56	2	16	98	108	60	48	80.16	1	1	39.04	1	-6	-6.25	14.4	26.51	93	100.7	0.2	1.29	0.04	48	0.081	80	0.068	72	0.097	90
77	2	18	78	113	78	35	92.7	2	1	46.9	1	-6	-6	14.9	25.76	98	91.66	0	1.5	0.024	30	0.054	64	0.089	88	0.049	60
4	2	17	120	108	73	35	87.7	1	0	43.4667	1	-4.25	-4.5	15	24.67	99	96.02	0.14	1.38	0.043	48	0.077	77	0.098	91	0.062	70
5	1	17	89	115	73	42	90.64	1	1	45.4267	1.2	-5	-5.5	15	26.46	96	89.39	0.23	1.34	0.035	40	0.071	75	0.091	86	0.059	64
24	1	16	95	141	83	58	107.36	1	0	56.5733	1.2	-4.25	-5	15	25.77	105	100.71	0.22	2.71	0.037	46	0.071	78	0.098	89	0.07	72
85	1	18	80	147	78	69	106.98	1	1	56.22	1	-5.5	-5.5	15.1	26.67	109	95	0.57	0.52	0.035	41	0.075	79	0.087	82	0.055	60
53	2	17	83	97	58	39	74.38	1	1	34.0867	0.8	-4.5	-4.75	15.5	25.14	103	96.98	0	1.66	0.041	48	0.072	77	0.092	90	0.054	65
70	1	16	79	133	77	56	100.52	1	1	51.4133	0.8	-4.25	-5	15.6	24.91	103	100.49	0.24	1.43	0.03	37	0.069	76	0.086	81	0.061	64
11	1	17	82	109	61	48	81.16	2	1	38.1067	1	-4	-4.75	16	25.41	95	95.86	0.1	2	0.031	36	0.061	67	0.079	81	0.051	58
28	1	16	89	121	68	53	90.26	1	0	44.1733	0.8	-3.75	-5.25	16	26.03	100	101.56	0	2.1	0.035	42	0.066	73	0.083	84	0.062	69
43	2	18	72	108	65	43	83.06	2	1	39.3733	1	-6	-6.25	16	25.81	102	99.01	0.1	2.14	0.027	32	0.059	66	0.081	81	0.056	63
47	2	16	98	114	69	45	87.9	2	1	42.6	0.8	-4.75	-5.75	16	25.24	99	96.02	0.24	1.93	0.025	29	0.068	75	0.075	79	0.049	57
62	1	16	88	119	79	40	95.8	2	1	47.8667	0.8	-5	-5.25	16	26.69	98	95.99	0.28	1.32	0.024	30	0.063	70	0.088	85	0.061	67
86	1	17	82	109	61	48	81.16	2	1	38.1067	1	-4	-4.75	16	25.41	95	95.86	0.1	2	0.031	36	0.061	67	0.079	81	0.051	58
72	1	16	78	126	69	57	92.94	2	0	45.56	1	-4.5	-4.75	16.4	25.59	99	94.12	0.45	1.16	0.02	24	0.046	56	0.084	83	0.06	67
81	2	17	73	118	63	55	86.1	1	1	41	1	-3.75	-5.75	16.4	24.8	113	105.7	0.48	1.4	0.024	31	0.067	76	0.1	92	0.058	67
57	2	17	75	99	67	32	80.44	1	0	37.0267	1.2	-3.5	-4.25	16.6	25.49	97	96.51	0.23	1.4	0.034	40	0.062	70	0.114	92	0.077	73
84	1	18	66	120	64	56	87.52	1	0	41.5467	1	-4	-4.75	16.8	25.92	115	98.09	0.11	1.94	0.027	33	0.058	66	0.09	85	0.064	67
17	1	17	100	128	73	55	96.1	2	0	47.0667	0.8	-5.75	-6.5	17	25.86	92	89.99	0.33	1.12	0.016	20	0.047	56	0.085	81	0.058	63
21	2	16	79	102	63	39	79.38	2	1	35.92	0.8	-6.25	-6.5	17	24.99	110	98.17	0.37	1.48	0.028	33	0.059	67	0.094	87	0.064	68
33	2	18	89	120	74	46	93.32	1	1	45.2133	1	-3.25	-3.5	17	23.89	101	97.69	0	1.64	0.022	28	0.059	68	0.108	93	0.066	71
46	2	17	95	93	62	31	75.02	2	0	33.0133	1.2	-4.25	-5	17	24.77	104	94.74	0.31	1.23	0.021	26	0.054	63	0.093	85	0.068	70
51	2	17	84	106	55	51	76.42	2	0	33.5467	0.8	-2.25	-2.75	17.4	24.73	106	102.29	0.32	1.59	0.029	34	0.065	70	0.096	90	0.064	69
73	1	17	86	119	94	25	104.5	2	0	52.0667	1	-6.5	-6.75	17.6	25.26	106	97.84	0.34	1.4	0.036	43	0.067	75	0.099	88	0.072	73
8	1	17	77	88	56	32	69.44	1	0	28.2933	1	-6	-6.25	18	25.91	102	98.2	0.4	1.22	0.033	39	0.06	68	0.086	85	0.056	62
13	1	16	103	89	64	25	74.5	1	1	31.6667	0.8	-6	-6.25	18	27.26	98	97.11	0.12	1.83	0.026	31	0.057	69	0.081	82	0.06	65
32	2	18	80	104	62	42	79.64	1	0	35.0933	1	-5	-5.5	18	24.51	106	102.79	0.32	1.41	0.029	35	0.056	65	0.1	91	0.064	68
66	1	16	80	112	69	43	87.06	1	1	40.04	0.8	-3.75	-4	18	25.19	104	100.95	0.12	1.46	0.028	33	0.055	62	0.074	78	0.048	54
67	1	18	80	110	70	40	86.8	1	0	39.8667	1	-4.25	-4.5	18	27.9	102	96.5	0.56	1.28	0.031	37	0.054	63	0.08	81	0.051	58
71	1	16	63	113	67	46	86.32	2	0	39.1467	1	-6.75	-8	18.4	26.01	100	99.9	0.09	1.7	0.026	31	0.065	71	0.101	91	0.069	71
59	2	17	94	105	65	40	81.8	1	0	36.0333	1.2	-4.5	-5.25	18.5	25	97	89.26	0.04	2.09	0.027	33	0.058	66	0.091	86	0.063	67
9	1	18	95	98	59	39	75.38	2	1	31.2533	1.5	-6	-6.5	19	26.8	97	90.95	0.09	1.63	0.023	29	0.056	65	0.07	75	0.05	58
39	2	17	99	116	75	41	92.22	2	1	42.48	1.2	-4.75	-5.25	19	26.09	96	89.7	0.23	1.34	0.025	32	0.07	74	0.086	85	0.05	60
50	1	16	99	101	64	37	79.54	2	0	33.5267	1	-4.25	-5	19.5	26.02	88	97.99	0.26	1.3	0.03	35	0.059	67	0.083	82	0.054	60
10	1	17	75	133	66	67	94.14	2	1	42.76	1.2	-4.75	-5	20	27.24	90	99.23	0.17	1.61	0.021	26	0.048	58	0.079	80	0.05	57
26	1	16	85	112	59	53	81.26	2	0	34.1733	0.8	-3.75	-4	20	25.9	100	91.97	0.29	0.29	0.023	26	0.051	59	0.096	89	0.062	68
45	2	17	100	118	76	42	93.64	1	0	42.4267	0.8	-6.25	-6.75	20	25.3	90	99.23	0.52	0.86	0.022	29	0.066	77	0.085	88	0.05	60
69	1	16	79	117	76	41	93.22	1	0	41.3467	1	-4	-4.75	20.8	26.19	103	105.43	0.2	1.18	0.039	45	0.067	74	0.094	86	0.068	69
7	1	18	106	133	80	53	102.26	1	0	47.1733	1.2	-3.5	-4.5	21	25.73	96	94.28	0.09	1.4	0.03	34	0.059	66	0.083	82	0.06	66
22	1	17	99	128	80	48	100.16	1	0	45.7733	1	-2.5	-3	21	25.17	102	100.42	0.31	1.14	0.028	34	0.059	65	0.089	85	0.063	69
23	1	17	82	114	68	46	87.32	1	0	37.2133	1	-4.75	-5.25	21	24.64	99	96.02	0.44	1.34	0.025	29	0.068	75	0.102	92	0.064	68
48	1	16	98	133	75	58	99.36	2	1	45.24	1	-5.25	-5.75	21	26.23	90	95.03	0.31	1.32	0.024	30	0.063	70	0.073	79	0.042	52
82	2	18	78	113	68	45	86.9	2	1	36.9333	1	-5.75	-6.25	21	25.2	105	97.37	0.29	1.46	0.03	36	0.056	64	0.082	82	0.052	60
20	1	16	96	109	72	37	87.54	1	0	37.36	1	-3.25	-3.75	21	26.04	105	96.7	0.08	1.41	0.026	31	0.056	64	0.094	89	0.064	69
